# Supplementary material for: Adaptation of CD4 in gorillas and chimpanzees conveyed resistance to simian immunodeficiency viruses
Source: eLife. 2025 May 14;13:RP93316. doi: 10.7554/eLife.93316 (PMC12077880; doi:10.7554/eLife.93316)
Supplement: Figure 5—source data 2. [file elife-93316-fig5-data2.zip]

Archive with 5 entries (4 files):
- figure 5 WB files uncropped labeled/
- figure 5 WB files uncropped labeled/figure 5 WB files uncropped labeled.docx
- __MACOSX/figure 5 WB files uncropped labeled/._figure 5 WB files uncropped labeled.docx
- figure 5 WB files uncropped labeled/figure 5 WB files uncropped labeled.pdf
- __MACOSX/figure 5 WB files uncropped labeled/._figure 5 WB files uncropped labeled.pdf
