# Supplementary material for: Adaptation of CD4 in gorillas and chimpanzees conveyed resistance to simian immunodeficiency viruses
Source: eLife. 2025 May 14;13:RP93316. doi: 10.7554/eLife.93316 (PMC12077880; doi:10.7554/eLife.93316)
Supplement: Figure 5—source data 3. [file elife-93316-fig5-data3.zip]

Archive with 8 entries (7 files):
- figure 5 WB files uncropped raw/
- figure 5 WB files uncropped raw/CD4 raw.tif
- __MACOSX/figure 5 WB files uncropped raw/._CD4 raw.tif
- figure 5 WB files uncropped raw/CD4 raw.scn
- __MACOSX/figure 5 WB files uncropped raw/._CD4 raw.scn
- figure 5 WB files uncropped raw/bactin raw.scn
- __MACOSX/figure 5 WB files uncropped raw/._bactin raw.scn
- figure 5 WB files uncropped raw/bactin raw.tif
